# Supplementary material for: Honey bees communicate distance via non-linear waggle duration functions
Source: PeerJ. 2021 Apr 5;9:e11187. doi: 10.7717/peerj.11187 (PMC8029670; doi:10.7717/peerj.11187)
Supplement: Supplemental Information 1 — Each row contains the mean durations of waggle phase, return phase and dance circuit of a single dance from a unique bee individual. [file peerj-09-11187-s001.csv]

distance	distance_km	bee ID	waggle_duration	mean_waggle_duration	circuit_duration	mean_circuit_duration	return_duration	mean_return_duration
100	0.1	_R	0.3	0.41	1.695	1.811	1.395	1.401
100	0.1	_W	0.355		2.2		1.845
100	0.1	GG	0.365		1.835		1.47
100	0.1	YY	0.495		1.86		1.365
100	0.1	B_	0.535		1.465		0.93
300	0.3	BB	0.555	0.765	2.4	2.183333333	1.845	1.418333333
300	0.3	WB	0.84		1.965		1.125
300	0.3	_O	0.725		2.36		1.635
300	0.3	_W2	0.765		1.975		1.21
300	0.3	_Y	0.8		2.21		1.41
300	0.3	Y_	0.905		2.19		1.285
500	0.5	GB	1.07	0.982	3.025	2.558	1.955	1.576
500	0.5	WR	1.165		2.8		1.635
500	0.5	_Hb	0.835		2.315		1.48
500	0.5	HbW	0.89		2.075		1.185
500	0.5	Wauge_	0.95		2.575		1.625
700	0.7	HgB	0.855	1.280714286	3.66	3.274285714	2.805	1.993571429
700	0.7	P_	1.455		3.145		1.69
700	0.7	WY	1.71		4.065		2.355
700	0.7	_R2	1.13		2.715		1.585
700	0.7	Hg_	1.505		3.355		1.85
700	0.7	HgR	1.14		2.845		1.705
700	0.7	HgW	1.17		3.135		1.965
900	0.9	_p	1.65	1.587	3.57	3.391	1.92	1.804
900	0.9	_R3	1.6		3.395		1.795
900	0.9	_RW	1.45		2.72		1.27
900	0.9	Yp	1.615		3.97		2.355
900	0.9	p_	1.62		3.3		1.68
1100	1.1	_WHg	1.795	1.785833333	3.19	3.636666667	1.395	1.850833333
1100	1.1	BP	2.245		4.385		2.14
1100	1.1	PY	1.575		3.53		1.955
1100	1.1	W_	2.03		3.56		1.53
1100	1.1	_WY	1.525		3.145		1.62
1100	1.1	O_	1.545		4.01		2.465
1300	1.3	_L	1.72	1.975714286	4.48	4.189285714	2.76	2.213571429
1300	1.3	_YHg	2.51		4.12		1.61
1300	1.3	HbHb	1.94		3.915		1.975
1300	1.3	RYW	1.765		3.555		1.79
1300	1.3	_Hg	1.92		3.72		1.8
1300	1.3	_RG	1.995		5.365		3.37
1300	1.3	HgY	1.98		4.17		2.19
1500	1.5	HgY2	2.655	2.084375	4.73	4.059375	2.075	1.975
1500	1.5	OW	2		4.07		2.07
1500	1.5	HgHg	1.95		4.025		2.075
1500	1.5	HgW2	1.935		3.685		1.75
1500	1.5	OHg	2.155		4.14		1.985
1500	1.5	RR_	2.025		4.28		2.255
1500	1.5	WO	1.945		3.555		1.61
1500	1.5	WW	2.01		3.99		1.98
1700	1.7	_WY2	2.145	2.198571429	4.13	4.512857143	1.985	2.314285714
1700	1.7	_YW	2.345		4.89		2.545
1700	1.7	OO	2.275		4.615		2.34
1700	1.7	PHb	1.955		4.095		2.14
1700	1.7	W_2	1.945		4.435		2.49
1700	1.7	WeyeHb	2.365		4.35		1.985
1700	1.7	R_	2.36		5.075		2.715
