# Supplementary material for: Honey bees communicate distance via non-linear waggle duration functions
Source: PeerJ. 2021 Apr 5;9:e11187. doi: 10.7717/peerj.11187 (PMC8029670; doi:10.7717/peerj.11187)
Supplement: Supplemental Information 2 — All raw data associated with the feeder training experiment (hive and feeder locations, time of day of dance observations, duration measurements of individual waggle phases, return phases and dance circuits and the body orientations of the bees during the waggle phase relative to vertical). [file peerj-09-11187-s002.csv]

hive_E	hive_N	feeder_E	feeder_N	feeder_distance	bee _ID	daytime(UTC+2)	waggle_angle	circular_mean_waggle _angle	waggle_duration	mean_waggle_duration	grand_mean_waggle_duration	return_duration	mean_return_duration	grant_mean_return_duration	circuit_duration	mean_circuit_duration	grant_mean_circuit_duration
10.53661	49.86179	10.53761	49.86241	100	_R	14:07:10	205.7	206.2504652	0.22	0.3	0.41	1.5	1.395	1.401	1.72	1.695	1.811
							193.54		0.34			1.22			1.56
							190.97		0.26			1.5			1.76
							235.8		0.38			1.36			1.74
10.53661	49.86179	10.53761	49.86241	100	_W	14:06:50	214.06	209.9238542	0.32	0.355		1.76	1.845		2.08	2.2
							208.02		0.5			1.8			2.3
							226.28		0.32			1.68			2
							191.23		0.28			2.14			2.42
10.53661	49.86179	10.53761	49.86241	100	GG	14:09:00	139	181.560399	0.3	0.365		1.54	1.47		1.84	1.835
							207.49		0.26			1.62			1.88
							157.71		0.34			1.04			1.38
							221.61		0.56			1.68			2.24
10.53661	49.86179	10.53761	49.86241	100	YY	14:18:40	205.12	205.7351994	0.58	0.495		1.28	1.365		1.86	1.86
							222.33		0.46			1.22			1.68
							177.22		0.52			1.54			2.06
							217.42		0.42			1.42			1.84
10.53661	49.86179	10.53761	49.86241	100	B_	14:44:50	205.77	190.5168601	0.48	0.535		0.8	0.93		1.28	1.465
							201.36		0.7			0.86			1.56
							169.73		0.3			1			1.3
							184.99		0.66			1.06			1.72
10.53661	49.86179	10.54063	49.86249	300	BB	15:53:59	211.63	182.6397733	0.62	0.555	0.765	1.98	1.845	1.418333333	2.6	2.4	2.183333333
							160.39		0.48			1.6			2.08
							222.07		0.78			1.86			2.64
							134.81		0.34			1.94			2.28
10.53661	49.86179	10.54063	49.86249	300	WB	15:50:50	197.22	211.8405552	0.86	0.84		0.94	1.125		1.8	1.965
							235.16		0.78			0.92			1.7
							192.46		1.04			1.34			2.38
							222.7		0.68			1.3			1.98
10.53661	49.86179	10.54063	49.86249	300	_O	18:56:30	145.81	149.3212333	0.74	0.725		1.84	1.635		2.58	2.36
							161.64		0.74			1.34			2.08
							134.38		0.82			2.12			2.94
							155.39		0.6			1.24			1.84
10.53661	49.86179	10.54063	49.86249	300	_W2	18:54:30	151.53	171.9377699	0.72	0.765		1.06	1.21		1.78	1.975
							192.69		0.72			1.06			1.78
							163.91		0.9			1.5			2.4
							179.64		0.72			1.22			1.94
10.53661	49.86179	10.54063	49.86249	300	_Y	18:52:40	185.87	168.0426269	0.84	0.8		1.48	1.41		2.32	2.21
							174.39		0.8			1.38			2.18
							158.52		0.74			1.42			2.16
							153.49		0.82			1.36			2.18
10.53661	49.86179	10.54063	49.86249	300	Y_	19:05:35	137.81	152.5889557	0.94	0.905		1.16	1.285		2.1	2.19
							196.96		1.08			1.22			2.3
							116.52		0.66			1.08			1.74
							160.9		0.94			1.68			2.62
10.53661	49.86179	10.54355	49.86148	500	GB	16:07:50	213.63	218.2224176	1.22	1.07	0.982	1.94	1.955	1.576	3.16	3.025	2.558
							215.34		0.9			2.02			2.92
							222.97		1.16			2.06			3.22
							220.95		1			1.8			2.8
10.53661	49.86179	10.54355	49.86148	500	WR	15:59:00	229.78	214.7373631	0.98	1.165		1.5	1.635		2.48	2.8
							191.84		1.3			1.48			2.78
							235.32		1.16			1.78			2.94
							201.91		1.22			1.78			3
10.53661	49.86179	10.54355	49.86148	500	_Hb	16:13:50	174.54	203.8206346	0.58	0.835		1.4	1.48		1.98	2.315
							197.23		1.04			1.78			2.82
							243.56		0.52			1.52			2.04
							201.79		1.2			1.22			2.42
10.53661	49.86179	10.54355	49.86148	500	HbW	16:14:25	209.13	198.6409443	0.7	0.89		1.2	1.185		1.9	2.075
							174.42		0.94			1.04			1.98
							228.43		0.9			1.26			2.16
							183.06		1.02			1.24			2.26
10.53661	49.86179	10.54355	49.86148	500	Wauge_	16:13:00	236.36	203.1241815	0.98	0.95		1.44	1.625		2.42	2.575
							209.32		1.08			1.62			2.7
							204.19		0.82			1.72			2.54
							160.7		0.92			1.72			2.64
10.53661	49.86179	10.54632	49.86156	700	HgB	17:27:40	210.96	196.2482311	0.82	0.855	1.280714286	2.28	2.805	1.993571429	3.1	3.66	3.274285714
							186.2		1.08			2.32			3.4
							223.55		1.02			4.58			5.6
							163.69		0.5			2.04			2.54
10.53661	49.86179	10.54632	49.86156	700	P_	17:26:05	207.16	198.6374145	1.34	1.455		1.7	1.69		3.04	3.145
							178.09		1.36			1.64			3
							208.33		1.72			1.56			3.28
							200.61		1.4			1.86			3.26
10.53661	49.86179	10.54632	49.86156	700	WY	17:14:30	216.09	225.242872	1.62	1.71		2.72	2.355		4.34	4.065
							225.1		1.64			2.28			3.92
							235.67		1.64			2.46			4.1
							224.13		1.94			1.96			3.9
10.53661	49.86179	10.54632	49.86156	700	_R2	17:30:10	200.29	197.1755545	1.2	1.13		1.7	1.585		2.9	2.715
							189.07		0.98			1.6			2.58
							211.75		1.16			1.4			2.56
							187.68		1.18			1.64			2.82
10.53661	49.86179	10.54632	49.86156	700	Hg_	17:29:28	193.58	196.4093916	1.4	1.505		1.76	1.85		3.16	3.355
							196.96		1.44			1.98			3.42
							191.35		1.58			1.6			3.18
							203.76		1.6			2.06			3.66
10.53661	49.86179	10.54632	49.86156	700	HgR	17:33:10	200.89	196.6031958	1.32	1.14		1.76	1.705		3.08	2.845
							194.51		0.92			2.02			2.94
							204.31		1.12			1.68			2.8
							186.68		1.2			1.36			2.56
10.53661	49.86179	10.54632	49.86156	700	HgW	17:28:00	219.78	206.8248488	0.62	1.17		1.62	1.965		2.24	3.135
							172.88		1.9			1.7			3.6
							231.63		0.82			2.1			2.92
							201.93		1.34			2.44			3.78
10.53661	49.86179	10.54908	49.86112	900	_p	12:08:05	280.84	286.2440458	1.88	1.65	1.587	2.94	1.92	1.804	4.82	3.57	3.391
							311.66		1.36			1.38			2.74
							254.41		1.76			1.66			3.42
							297.34		1.6			1.7			3.3
10.53661	49.86179	10.54908	49.86112	900	_R3	11:59:30	295.11	296.5446937	1.82	1.6		1.8	1.795		3.62	3.395
							300.27		1.58			1.92			3.5
							287.64		1.38			1.74			3.12
							303.14		1.62			1.72			3.34
10.53661	49.86179	10.54908	49.86112	900	_RW	12:08:30	302.49	293.0215659	1.46	1.45		1.26	1.27		2.72	2.72
							283.07		1.52			1.1			2.62
							290.25		1.48			1.38			2.86
							296.27		1.34			1.34			2.68
10.53661	49.86179	10.54908	49.86112	900	Yp	11:57:38	294.21	304.2170341	1.78	1.615		2.04	2.355		3.82	3.97
							310.68		1.62			2.8			4.42
							309.94		1.56			2.68			4.24
							302.01		1.5			1.9			3.4
10.53661	49.86179	10.54908	49.86112	900	p_	12:26:00	282.98	284.2363761	1.86	1.62		1.5	1.68		3.36	3.3
							280.42		1.52			1.54			3.06
							282.27		1.56			1.7			3.26
							291.29		1.54			1.98			3.52
10.53661	49.86179	10.55151	49.85957	1100	_WHg	14:22:45	246.68	250.1826078	1.94	1.795	1.785833333	1.48	1.395	1.850833333	3.42	3.19	3.636666667
							243.66		1.72			1.34			3.06
							249.92		1.82			1.42			3.24
							260.51		1.7			1.34			3.04
10.53661	49.86179	10.55151	49.85957	1100	BP	14:23:55	247.51	243.5522076	2.58	2.245		3.14	2.14		5.72	4.385
							242.96		2.06			1.68			3.74
							257.57		2.32			1.94			4.26
							226.04		2.02			1.8			3.82
10.53661	49.86179	10.55151	49.85957	1100	PY	14:12:00	217.35	242.150626	1.46	1.575		1.86	1.955		3.32	3.53
							259.6		1.78			1.74			3.52
							244.15		1.62			2.02			3.64
							247.01		1.44			2.2			3.64
10.53661	49.86179	10.55151	49.85957	1100	W_	14:20:40	263.48	260.9211047	2.22	2.03		1.78	1.53		4	3.56
							258.91		1.66			1.62			3.28
							247.44		2.16			1.66			3.82
							273.84		2.08			1.06			3.14
10.53661	49.86179	10.55151	49.85957	1100	_WY	14:34:00	220.6	245.5571271	1.58	1.525		1.32	1.62		2.9	3.145
							259.18		1.48			1.94			3.42
							242.8		1.48			1.7			3.18
							259.12		1.56			1.52			3.08
10.53661	49.86179	10.55151	49.85957	1100	O_	14:40:45	242.86	244.2618289	1.78	1.545		2.06	2.465		3.84	4.01
							266.57		1.44			3.1			4.54
							230.54		0.96			2.52			3.48
							237.49		2			2.18			4.18
10.53661	49.86179	10.55391	49.85843	1300	_L	15:55:10	240.84	235.3533519	1.84	1.72	1.975714286	2.34	2.76	2.213571429	4.18	4.48	4.189285714
							256.88		1.86			2.64			4.5
							218.76		1.82			3.16			4.98
							225.16		1.36			2.9			4.26
10.53661	49.86179	10.55391	49.85843	1300	_YHg	15:50:10	239.03	236.4913117	2.46	2.51		1.6	1.61		4.06	4.12
							213.03		2.42			1.4			3.82
							251.66		2.34			1.12			3.46
							241.78		2.82			2.32			5.14
10.53661	49.86179	10.55391	49.85843	1300	HbHb	15:46:10	207.31	223.2826777	1.68	1.94		1.7	1.975		3.38	3.915
							223.55		2.22			1.94			4.16
							232.86		2.3			2.3			4.6
							229.26		1.56			1.96			3.52
10.53661	49.86179	10.55391	49.85843	1300	RYW	15:47:40	241.89	225.3924172	1.48	1.765		2.02	1.79		3.5	3.555
							214.93		1.96			1.6			3.56
							236.6		1.86			1.74			3.6
							208.13		1.76			1.8			3.56
10.53661	49.86179	10.55391	49.85843	1300	_Hg	15:56:10	238.15	233.0958956	2	1.92		1.7	1.8		3.7	3.72
							226.64		2.1			1.92			4.02
							237.84		1.96			1.8			3.76
							229.75		1.62			1.78			3.4
10.53661	49.86179	10.55391	49.85843	1300	_RG	15:58:10	236.16	227.1108551	2.48	1.995		2.02	3.37		4.5	5.365
							229.33		2.22			3.32			5.54
							228.79		1.8			3.72			5.52
							214.09		1.48			4.42			5.9
10.53661	49.86179	10.55391	49.85843	1300	HgY	16:15:50	246.33	234.0845929	1.86	1.98		1.74	2.19		3.6	4.17
							228.29		2.06			2.14			4.2
							218.59		2.24			2.14			4.38
							243.06		1.76			2.74			4.5
10.53661	49.86179	10.55634	49.85745	1500	HgY2	17:04:30	219.32	207.4853739	2.66	2.655	2.084375	2.34	2.075	1.975	5	4.73	4.059375
							206.21		2.58			1.94			4.52
							207.83		2.88			1.88			4.76
							196.6		2.5			2.14			4.64
10.53661	49.86179	10.55634	49.85745	1500	OW	17:02:00	221.82	215.4663268	2.18	2		2.06	2.07		4.24	4.07
							212.18		2.04			2.28			4.32
							229.43		1.9			2.2			4.1
							198.33		1.88			1.74			3.62
10.53661	49.86179	10.55634	49.85745	1500	HgHg	17:30:08	195.66	205.7316576	1.84	1.95		2.22	2.075		4.06	4.025
							217.9		1.78			2.62			4.4
							209.07		2.18			2.1			4.28
							200.33		2			1.36			3.36
10.53661	49.86179	10.55634	49.85745	1500	HgW2	17:17:00	194.32	207.7781096	2.16	1.935		1.48	1.75		3.64	3.685
							217.65		1.94			1.98			3.92
							215.89		1.66			1.82			3.48
							203.2		1.98			1.72			3.7
10.53661	49.86179	10.55634	49.85745	1500	OHg	17:28:30	212.62	206.6256554	2.18	2.155		1.82	1.985		4	4.14
							202.18		2.32			2.66			4.98
							212.04		2.02			1.74			3.76
							199.66		2.1			1.72			3.82
10.53661	49.86179	10.55634	49.85745	1500	RR_	17:28:05	196.61	200.8654141	2.12	2.025		2.22	2.255		4.34	4.28
							202.31		2.1			2.16			4.26
							195.16		1.96			2.04			4
							209.4		1.92			2.6			4.52
10.53661	49.86179	10.55634	49.85745	1500	WO	17:27:10	215.98	206.4138051	2.1	1.945		1.42	1.61		3.52	3.555
							216.34		1.9			1.56			3.46
							201.95		1.88			1.76			3.64
							191.3		1.9			1.7			3.6
10.53661	49.86179	10.55634	49.85745	1500	WW	17:23:55	219.16	208.9056108	1.84	2.01		2.08	1.98		3.92	3.99
							204.51		1.96			2.04			4
							210.77		2			1.88			3.88
							201.21		2.24			1.92			4.16
10.53661	49.86179	10.55914	49.8572	1700	_WY2	18:30:00	197.92	186.3453799	2.34	2.145	2.198571429	1.82	1.985	2.314285714	4.16	4.13	4.512857143
							177.89		2.36			1.96			4.32
							180.41		1.96			1.7			3.66
							189.2		1.92			2.46			4.38
10.53661	49.86179	10.55914	49.8572	1700	_YW	18:28:25	209.61	192.078952	2.68	2.345		1.84	2.545		4.52	4.89
							177.47		2.36			2.62			4.98
							200.27		2.26			2.52			4.78
							181.04		2.08			3.2			5.28
10.53661	49.86179	10.55914	49.8572	1700	OO	18:21:20	202.36	202.0220413	2.18	2.275		2.18	2.34		4.36	4.615
							212.37		2.58			1.88			4.46
							189.71		2.18			3.12			5.3
							203.61		2.16			2.18			4.34
10.53661	49.86179	10.55914	49.8572	1700	PHb	18:35:20	189.1	186.4955896	1.02	1.955		1.52	2.14		2.54	4.095
							172.5		2.58			2.32			4.9
							187.5		2			1.76			3.76
							196.8		2.22			2.96			5.18
10.53661	49.86179	10.55914	49.8572	1700	W_2	18:22:48	216.6	202.9215189	1.7	1.945		2.26	2.49		3.96	4.435
							198.9		2.06			1.74			3.8
							199.1		2.2			3.04			5.24
							197.2		1.82			2.92			4.74
10.53661	49.86179	10.55914	49.8572	1700	WeyeHb	18:37:30	203.4	193.3088243	2.52	2.365		2.14	1.985		4.66	4.35
							181.3		2.36			1.9			4.26
							195.2		2.3			1.78			4.08
							193.3		2.28			2.12			4.4
10.53661	49.86179	10.55914	49.8572	1700	R_	18:38:05	224.9	202.5449944	2.4	2.36		2.26	2.715		4.66	5.075
							188.5		2.2			2.6			4.8
							222.9		2.58			2.5			5.08
							173.5		2.26			3.5			5.76
